# Supplementary material for: p53- and ERK7-Dependent Ribosome Surveillance Response Regulates Drosophila Insulin-Like Peptide Secretion
Source: PLoS Genet. 2014 Nov 13;10(11):e1004764. doi: 10.1371/journal.pgen.1004764 (PMC4230838; doi:10.1371/journal.pgen.1004764)
Supplement: Table S1 — Primary screening data of the kinome-wide screen with RNAi expressed specifically in the IPCs. (XLSX) [file pgen.1004764.s011.xlsx]

## Sheet: Taul1
Primary screen data
CG number	Relative weight
w1118	1.00907
CG4007	0.984127
CG10776	1.08065
CG6703	0.985915
CG17216	1.03279
CG10498	0.725806
CG7892	1.01493
CG11660	0.84375
CG8789	1
CG8222	0.983871
CG7125	1.0625
CG10261	0.8125
CG1227	0.9375
CG8726	0.919355
CG5974	0.857143
CG5680	0.985294
CG6800	1.05
CG10023	1.04615
CG6620	1.03077
CG9774	0.942029
CG8866	1.01587
CG5363	1.01449
CG9222	1.04615
CG2577	0.970149
CG4803	1.11667
CG8967	0.958904
CG3008	1.04225
CG1594	1
CG11228	1.02941
CG2615	0.9375
CG17698	0.914286
CG4006	1
CG4252	0.984848
CG5179	0.731343
CG5182	0.968254
CG7873	0.971429
CG14030	1.07812
Cg7001	0.931507
CG8742	1.01538
CG7826	0.985507
CG6518	1.04688
CG12559	0.984848
CG7177	1.05085
CG4839	1.06154
CG8878	0.942857
CG12069	0.875
CG6114	0.985294
CG6498	0.971429
CG8049	0.969697
CG12066	1.01667
CG31003	1.01538
CG10637	0.984615
CG14396	1.04762
CG8565	1.04545
CG18069	1.10448
CG7028	0.969231
CG2272	1.10169
CG3068	1
CG3216	1.09259
CG6963	1.08197
CG6535	0.938462
CG15072	1.01639
CG4268	0.919355
CG11859	0.714286
CG15793	0.88
CG3277	0.946667
CG7693	1.13333
CG4488	1
CG12244	1.03448
CG17309	1.03333
CG2845	0.936508
CG4523	1.05882
CG4041	1.04478
CG9374	1.04839
CG1776	1.06557
CG5169	1.01639
CG17090	1
CG9962	1.04918
CG18085	0.969697
CG1098	1.09836
CG17998	1.0625
CG10524	1.09836
CG7094	0.970588
CG1210	0.881
CG4353	1.08065
Cg10033	0.985075
CG14026	0.694915
CG1344	0.983871
CG7393	1
CG2049	1.04839
CG17596	1.06452
CG17342	1.08333
CG18492	0.901408
CG10295	1.04615
Cg8250	0.95082
CG10572	0.985294
CG7904	0.938462
CG17161	0.967213
CG5072	1.0303
CG10895	1.03279
CG2899	1
CG5790	1.03077
CG4201	1.03226
CG11533	1
CG1891	1.13333
CG6715	1.01389
CG7525	0.971831
CG1951	1.02381
CG4523	1
CG16973	1.03175
CG7597	0.893939
CG7719	1
CG2048	0.957746
CG1973	1.07692
Cg7223	1
CG7524	0.968254
CG3086	1.10345
CG1830	1.08108
CG4290	0.985075
CG7097	1.01695
CG1389	1
CG8173	1.08889
CG5483	0.929825
CG2621	1.06557
CG10579	1.08475
CG10244	0.774194
CG3915	0.940299
CG4926	0.923077
CG6027	0.969697
Cg3105	1.08889
CG4379	1
CG7616	1.03175
CG7838	1
Cg7717	1.03704
CG6386	0.8
Cg10539	1.04444
CG18402	0.902439
CG14992	0.885246
CG1848	1
CG6551	1.08889
CG4629	0.957143
CG5125	1.01471
CG1511	1.02817
CG14895	1.04918
Cg2087	0.802817
CG1954	0.88
CG4720	1.05556
CG6622	1
CG33338	0.943396
CG11420	1.11765
CG10673	1.01449
CG8203	1.05
CG12072	1.04762
CG2252	0.919355
CG8224	0.930556
CG3969	0.945946
CG17559	1.03226
CG1609	0.953846
Cg1107	0.9
CG3324	1.03175
Cg5475	1.05085
CG3319	1.06557
CG8637	0.878049
CG11221	0.970149
CG5408	1.01471
Cg8174	1
Cg1824	0.962963
CG12147	1
CG3608	0.73913
CG8201	0.962963
Cg3051	1.10526
Cg14217	1.05
Cg17348	1.05714
CG10177	0.971831
CG11870	0.957143
CG8874	0.944444
Cg4012	0.956522
CG8485	0.985714
CG18582	0.891304
CG4551	0.967742
CG7156	0.967742
CG7186	0.985507
CG8808	1
CG1362	0.957143
CG1495	0.972222
CG17256	0.917808
CG14305	0.944444
CG9738	1.01639
CG8767	0.983871
CG4945	1.01587
CG4527	1.01449
CG18255	1.07759
CG2905	0.949495
CG32134	0.827586
CG31049	1.03636
CG10532	0.983871
CG9783	1.12281
CG4555	1.01493
CG2309	1
CG7643	1
CG31867	0.940299
CG10522	1.05769
CG17596	1.00794
CG6117	1.05263
CG10738	0.921875
CG17520	1.03676
CG2829	0.855072
CG10967	1.03077
CG34099	0.969697
CG32134	0.918919
CG31711	0.954545
CG3208	1
CG33519	1.088
CG32666	0.9
CG32742	1.02857
CG32743	1
CG32703	1.10526
CG32944	0.947368
CG31183	1
CG33553	0.982143
CG33114	1.13208
CG34357	1
CG34356	1.06452
CG17596	0.966667
CG32019	1.03279
CG33554	0.964912
CG5092	0.895522
CG6297	1.01471
CG11489	1.08197
CG12306	0.909091
CG4032	1.01754
CG7392	0.846154
