# Supplementary material for: p53- and ERK7-Dependent Ribosome Surveillance Response Regulates Drosophila Insulin-Like Peptide Secretion
Source: PLoS Genet. 2014 Nov 13;10(11):e1004764. doi: 10.1371/journal.pgen.1004764 (PMC4230838; doi:10.1371/journal.pgen.1004764)
Supplement: Table S2 — Identities of RNAi lines and transgenes used in the study. (XLSX) [file pgen.1004764.s012.xlsx]

## Sheet: Taul1
Gene	CG number	VDRC#	BDSC#	NIG, Japan #
Rio1	CG11660	105395
Rio1	CG11660	18526
Rio2	CG11859	109296		11859R-2 (weak)
Dsor1	CG15793	1072706
Dsor1	CG15793	40026
Pdk1	CG1210	109812
Pdk1	CG1210	18736
Cdk12	CG7597	25508
Cdk12	CG7597	25510
Trc	CG8637	107923
Trc	CG8637	35988
Adck	CG3608	106695		CG3608R-1
Pkc98E	CG1954	108151		1954R-1 (weak)
Pkc98E	CG1954	33434
Tlk	CG34412	105732		2829R-1
Drak	CG32666	107263	36055
Tor	CG5092		33951
Tor	CG5092		34639
Btl	CG32134	110277		32134R-2
Rictor	CG8002		31388
Rictor	CG8002		31527
Raptor	CG4320		31529
Raptor	CG4320		31528
Rpl35A	CG2099	100797
Rpl22	CG7434	104506	34828
Rs1	CG2173	109762
Ns1	CG3983	110711
Tsr1	CG7338	27965
Rbm13	CG10648	110364
dMyc	CG10798	106066	2948
ERK7	CG32703	109661	36110
p53	CG33336	113065	29351
p53 DN	CG33336		8421
p53 o/e	CG33336		8418
Luciferase	FBgn0014448		31603
dNIP7	CG7006	108205
Rpl24	CG9282		34569
RpS9	CG3395		33394
RpL24-like	CG6764	105488
Ns2	CG6501	105605
Ns3	CG14788	108840
dribble	CG4258	103735
dUTP6	CG7246	34256
dBRX1	CG11583	34479
dWDR36	CG5033	106129
dNEP1	CG3527	106930
dSpb1	CG8939	110334
